# Supplementary material for: Development of a fruit size estimation method using Mask RCNN for water stress estimation in Satsuma mandarin trees
Source: PLoS One. 2025 Jul 11;20(7):e0324278. doi: 10.1371/journal.pone.0324278 (PMC12250200; doi:10.1371/journal.pone.0324278)
Supplement: S1 Data — Sample data sets on pixel values of fruit and plastic peace extracted from high-resolution images and measured fruit diameter. (XLSX) [file pone.0324278.s002.xlsx]

## Sheet: Sheet1
picture_name	citrus_pix	plastic_pix	citrus/plastic_ratio	measured_diameter
2023_08_18_03,11,04_05.png	1095264	155447	7.0459	51.5
2023_11_02_03,05,03_01.png	1457791	181233	8.04374	56.9
2023_08_08_03,05,04_07.png	851364	172422	4.93768	43.7
2023_09_11_05,02,04_06.png	1398255	180701	7.73795	56.2
2023_07_21_03,02,02_03.png	739186	175651	4.20827	39.8
2023_07_21_05,06,04_03.png	793076	171345	4.62853	40.45
2023_08_18_05,09,02_02.png	1055681	162671	6.48967	47.5
2023_08_26_05,03,03_01.png	1056829	162390	6.50797	48.7
2023_11_09_05,11,02_06.png	1695385	165518	10.2429	61.1
2023_08_26_03,07,04_05.png	1420194	204149	6.95665	52.85
2023_07_31_05,11,04_07.png	716967	148592	4.82507	41.65
2023_08_08_03,09,02_02.png	680155	137525	4.94568	43.05
2023_11_09_05,09,03_06.png	1488086	171689	8.66733	57.05
2023_10_16_04,02,03_06.png	1310479	157095	8.34195	56.7
2023_10_25_03,03,04_04.png	1335751	173839	7.68384	53.65
2023_08_08_03,14,05_05.png	835873	162429	5.14608	44.25
2023_07_21_04,10,05_03.png	808537	166406	4.85882	42.4
2023_09_01_03,07,05_03.png	1255696	167010	7.51869	54.55
2023_10_16_05,01,03_01.png	1914586	180301	10.6188	66.65
2023_10_16_03,11,04_01.png	1616209	150218	10.7591	64.4
2023_08_08_05,10,05_06.png	897345	156312	5.74073	46.7
2023_10_06_03,02,02_08.png	1312366	160163	8.19394	56.25
2023_10_16_03,14,03_06.png	1413073	160802	8.78766	58.85
2023_10_16_05,09,02_06.png	1536242	156632	9.80797	60.05
2023_10_25_03,03,01_01.png	1701288	179195	9.49406	62.2
2023_10_06_03,15,01_04.png	1504726	160192	9.39327	59.3
2023_07_31_04,02,05_03.png	918412	199675	4.59953	42.45
2023_11_02_03,08,03_02.png	1777147	169971	10.4556	63.15
2023_09_28_03,15,02_05.png	1301861	155854	8.35308	56.95
2023_08_08_05,03,03_06.png	936609	179678	5.21271	44.9
2023_11_09_05,05,05_07.png	1368938	158704	8.62573	57.35
2023_10_16_03,05,05_05.png	1651769	179409	9.20672	60.55
2023_07_31_05,03,04_02.png	793179	176490	4.49419	41.3
2023_09_01_04,11,03_06.png	1127917	145175	7.76936	54.5
2023_10_16_03,09,05_07.png	1519133	158992	9.55478	61.75
2023_08_26_05,02,01_06.png	1301411	178753	7.2805	54.15
2023_11_09_04,11,05_03.png	1685394	157824	10.6789	62.85
2023_09_11_03,02,02_06.png	1176423	161069	7.30384	53.0
2023_09_11_05,10,02_07.png	1225265	159062	7.70307	55.05
2023_08_08_03,05,03_02.png	786595	155468	5.05953	44.45
2023_09_01_03,15,05_04.png	1079734	163428	6.60679	50.5
2023_10_25_05,02,04_07.png	1930279	192974	10.0028	63.9
2023_08_08_03,15,03_02.png	1155268	206957	5.58216	47.6
2023_08_18_05,02,02_08.png	1157653	178849	6.4728	50.8
2023_07_31_04,10,04_03.png	728789	163773	4.44999	41.1
2023_11_02_05,11,04_04.png	1411908	152292	9.27106	60.4
2023_11_09_05,05,04_07.png	1304539	180971	7.20855	53.75
2023_07_31_03,14,02_06.png	901630	181510	4.96738	44.4
2023_08_26_03,05,03_01.png	949631	154155	6.16023	49.1
2023_08_08_03,08,01_02.png	907256	164627	5.51098	45.15
2023_11_02_03,05,01_04.png	1819443	173587	10.4814	65.45
2023_07_31_03,05,03_05.png	776994	168708	4.60556	41.85
2023_08_26_05,01,03_03.png	1383577	181215	7.635	54.5
2023_11_02_03,02,03_08.png	1923243	186933	10.2884	64.25
2023_10_16_05,06,01_06.png	1718710	173505	9.90582	60.95
2023_10_25_03,11,02_06.png	2046264	180690	11.3247	65.7
2023_09_11_05,10,01_07.png	1395745	185619	7.51941	54.0
2023_07_21_03,05,05_02.png	665651	151920	4.38159	39.8
2023_11_02_04,10,02_02.png	1587331	167664	9.46733	59.55
2023_07_31_04,02,01_04.png	838781	178780	4.69169	42.05
2023_10_25_04,10,01_02.png	1734882	176426	9.83348	61.6
2023_10_16_05,10,01_03.png	1468335	167579	8.76205	58.6
2023_07_31_04,10,03_05.png	952013	192972	4.93343	43.4
2023_10_06_05,10,03_08.png	1804223	175081	10.3051	63.75
2023_10_25_05,10,02_02.png	1573748	165267	9.52246	61.9
2023_08_18_03,07,04_02.png	1389615	221260	6.28046	51.35
2023_11_02_03,11,04_06.png	1838199	163054	11.2736	66.25
2023_10_25_03,02,03_04.png	2052173	194605	10.5453	64.55
2023_08_18_05,02,02_03.png	1188830	183213	6.48879	50.8
2023_08_26_03,09,03_05.png	1048896	165564	6.33529	49.25
2023_10_16_04,10,05_08.png	1695735	172417	9.83508	61.15
2023_09_11_03,03,01_11.png	1423893	190435	7.47706	55.15
2023_07_31_05,01,05_03.png	684019	139609	4.89953	42.6
2023_11_09_05,10,05_09.png	1762684	177964	9.90472	65.35
2023_10_25_05,11,04_04.png	1706920	185317	9.21081	60.25
2023_10_25_03,05,02_03.png	2033777	169606	11.9912	68.75
2023_10_06_03,07,02_01.png	1543835	169770	9.09369	58.2
2023_10_06_05,10,05_06.png	1641791	181008	9.07027	61.05
2023_10_06_04,02,03_01.png	1180037	148731	7.93404	54.85
2023_09_11_03,02,01_04.png	1288559	177272	7.26882	53.45
2023_09_01_05,10,05_03.png	1318833	193446	6.81758	52.95
2023_07_21_04,02,02_07.png	777073	174924	4.44235	40.6
2023_07_21_04,10,02_01.png	611679	153587	3.98262	37.35
2023_10_25_03,14,04_01.png	1507295	171733	8.77697	56.2
2023_08_08_05,03,01_04.png	981503	173289	5.66397	46.5
2023_09_01_05,11,02_02.png	1165358	168686	6.90845	50.95
2023_10_16_03,03,05_01.png	1520321	166944	9.10677	59.2
2023_09_28_04,02,01_05.png	1214856	148507	8.18046	54.8
2023_09_28_03,03,04_07.png	1119661	165466	6.76671	49.95
2023_09_01_03,01,03_02.png	1312910	175607	7.47641	53.45
2023_09_28_05,03,04_06.png	1335203	177454	7.52422	53.18
2023_07_31_05,03,04_06.png	754029	167248	4.50845	41.3
2023_10_06_03,07,03_07.png	1476914	164879	8.95756	58.3
2023_10_06_03,08,05_04.png	1523469	165356	9.21327	59.85
2023_11_02_05,02,03_06.png	1825788	172406	10.59	63.45
2023_07_21_05,02,05_02.png	758363	173170	4.3793	40.05
2023_07_31_05,09,01_08.png	747099	169986	4.39506	40.05
2023_10_25_05,01,04_07.png	2024393	181842	11.1327	67.55
2023_09_01_05,01,03_03.png	1142183	141356	8.08019	56.15
2023_08_08_05,01,06_02.png	991586	172412	5.75126	47.05
