# Supplementary material for: Development of a fruit size estimation method using Mask RCNN for water stress estimation in Satsuma mandarin trees
Source: PLoS One. 2025 Jul 11;20(7):e0324278. doi: 10.1371/journal.pone.0324278 (PMC12250200; doi:10.1371/journal.pone.0324278)
Supplement: S2 Data — Sample data sets on pixel values of fruit and plastic peace extracted from low-resolution images and measured fruit diameter. (XLSX) [file pone.0324278.s003.xlsx]

## Sheet: Sheet1
picture_name	citrus_pix	plastic_pix	citrus/plastic_ratio	measured_diameter
2023_11_09_05,10,01_05.png	31938	3478	9.18286	59.45
2023_08_08_04,11,02_03.png	21919	4125	5.3137	45.3
2023_08_18_03,03,04_03.png	18693	3842	4.86543	43.65
2023_09_01_03,09,03_01.png	23020	3512	6.55467	50.75
2023_09_28_05,11,02_03.png	36754	4190	8.77184	57.0
2023_11_09_03,07,02_03.png	39399	4159	9.47319	58.95
2023_10_16_03,01,02_01.png	34462	3937	8.75337	60.65
2023_09_01_05,09,05_06.png	24416	4128	5.91473	47.4
2023_09_11_03,01,02_04.png	32290	4500	7.17556	53.6
2023_07_31_03,02,02_01.png	17003	3932	4.32426	39.95
2023_08_18_05,11,04_02.png	25315	3960	6.39268	47.7
2023_08_08_03,05,04_07.png	18103	3603	5.02442	43.7
2023_11_09_05,09,03_06.png	34067	3901	8.73289	57.05
2023_09_11_05,06,05_03.png	26286	3844	6.83819	51.45
2023_09_11_03,01,02_06.png	25473	3522	7.23254	53.6
2023_08_26_03,08,04_03.png	25980	3820	6.80105	52.05
2023_08_08_03,03,02_06.png	21308	4535	4.69857	43.3
2023_10_16_03,01,02_04.png	36943	4225	8.74391	60.65
2023_10_25_05,05,04_06.png	31308	4266	7.33896	53.3
2023_07_21_03,02,04_02.png	20217	4451	4.54213	41.7
2023_09_01_04,10,03_04.png	23976	3646	6.57597	51.1
2023_11_02_05,05,05_04.png	32964	4070	8.09926	56.65
2023_07_31_03,02,02_04.png	17229	4089	4.2135	39.95
2023_11_09_05,11,05_06.png	44813	4777	9.38099	60.9
2023_11_09_05,06,05_04.png	29512	3742	7.88669	56.8
2023_08_26_03,02,03_07.png	28978	4111	7.04889	54.8
2023_11_09_05,01,03_04.png	43035	3498	12.3027	68.4
2023_09_01_05,03,02_05.png	25520	4085	6.24725	49.75
2023_08_26_05,11,05_02.png	32702	4726	6.91959	51.8
2023_10_25_03,05,04_02.png	39468	4388	8.99453	60.35
2023_10_06_03,07,01_07.png	31536	3909	8.06754	56.8
2023_08_18_03,05,01_05.png	25774	3925	6.56662	50.7
2023_08_18_03,09,04_01.png	24999	4796	5.21247	45.9
2023_10_06_03,07,02_06.png	37100	4062	9.13343	58.2
2023_07_31_03,15,05_06.png	19803	4057	4.88119	42.45
2023_10_16_03,09,02_04.png	35591	4194	8.48617	57.9
2023_07_31_05,05,05_03.png	19862	4521	4.39328	40.75
2023_08_08_03,01,05_03.png	24643	4807	5.12648	45.25
2023_08_26_03,14,04_01.png	22939	3900	5.88179	47.0
2023_08_08_03,14,05_05.png	20454	4075	5.01939	44.25
2023_09_01_05,02,03_02.png	29310	4040	7.25495	52.15
2023_08_08_05,02,01_03.png	24463	4104	5.96077	48.75
2023_09_11_03,07,05_04.png	31178	3864	8.06884	56.85
2023_09_28_03,14,04_04.png	27722	3717	7.45817	53.1
2023_08_26_05,02,04_04.png	28692	4375	6.55817	50.55
2023_11_02_03,14,02_05.png	52279	4786	10.9233	66.3
2023_07_31_03,01,05_05.png	20314	4208	4.82747	42
2023_08_26_04,10,03_05.png	29270	4568	6.40762	49.55
2023_09_01_03,07,03_01.png	27188	4028	6.74975	51.7
2023_10_06_05,01,01_07.png	40867	4040	10.1156	63.4
2023_10_16_03,05,04_05.png	33984	3988	8.52156	59.45
2023_09_01_03,03,02_03.png	25923	4173	6.21208	49.5
2023_11_02_05,09,04_04.png	37734	4338	8.69848	59.1
2023_08_18_04,02,01_04.png	23825	4199	5.67397	46.15
2023_07_31_03,09,01_01.png	21208	4900	4.32816	40.9
2023_09_28_04,10,01_04.png	33386	3939	8.47576	57.6
2023_11_02_03,14,03_07.png	39346	4317	9.1142	59.95
2023_09_11_03,07,01_07.png	26501	3746	7.07448	52.45
2023_11_02_04,10,06_05.png	52437	4918	10.6623	65.35
2023_07_21_03,14,05_02.png	15623	3802	4.10915	38.6
2023_09_28_03,09,02_03.png	30025	4130	7.26998	54.1
2023_09_11_03,02,02_06.png	27733	3918	7.07836	53.0
2023_07_31_05,05,05_05.png	17010	3705	4.59109	40.75
2023_11_02_05,03,03_07.png	30153	3785	7.96645	56.7
2023_08_18_05,01,03_01.png	29027	4318	6.72233	52.05
2023_09_28_03,15,01_01.png	33555	3869	8.67278	58.15
2023_10_16_05,05,04_03.png	29458	4211	6.99549	53.2
2023_11_02_03,01,01_07.png	48533	4137	11.7314	66.8
2023_07_21_03,14,05_04.png	17261	4446	3.88237	38.6
2023_10_16_03,15,05_07.png	34289	4042	8.48318	58.45
2023_10_16_03,05,02_01.png	43033	3689	11.6652	68.5
2023_08_18_03,02,02_03.png	23375	4166	5.6109	46.8
2023_11_09_04,02,02_03.png	35912	4071	8.82142	58.25
2023_11_09_04,10,06_01.png	53106	4812	11.0362	66.4
2023_09_11_03,09,03_06.png	29105	3839	7.5814	53.8
2023_09_28_03,14,04_03.png	32296	4450	7.25753	53.1
2023_10_06_03,03,04_05.png	26983	3999	6.74744	51.15
2023_10_16_05,09,04_01.png	28353	3230	8.77802	58.4
2023_08_18_03,07,01_02.png	22521	4095	5.49963	46.5
2023_09_11_03,03,01_05.png	29452	3915	7.52286	55.15
2023_10_16_03,07,04_01.png	41452	4090	10.135	62.55
2023_10_16_03,07,05_02.png	38230	3875	9.86581	62.25
2023_11_02_05,10,04_02.png	39876	4538	8.78713	60.15
2023_09_28_05,05,04_01.png	27347	3791	7.21366	51.65
2023_09_01_03,03,05_04.png	27997	3922	7.13845	52.25
2023_10_25_04,11,03_05.png	43168	3597	12.0011	66.6
2023_09_01_05,11,05_02.png	28713	3888	7.38503	53.2
2023_11_02_03,05,03_07.png	33934	4028	8.42453	56.9
2023_10_16_05,02,04_04.png	40547	4165	9.73517	63.15
2023_07_21_04,02,03_02.png	18698	4448	4.20369	39.95
2023_09_01_05,03,04_02.png	22019	3540	6.22006	48.25
2023_09_28_03,11,04_07.png	36187	3779	9.57581	60.3
2023_09_11_05,01,01_03.png	32464	3992	8.13226	57.45
2023_10_16_03,14,02_04.png	41407	3854	10.7439	65.15
2023_11_09_04,11,02_02.png	44054	4425	9.95571	61.9
2023_08_18_05,01,01_01.png	26982	4151	6.50012	50.7
2023_10_06_05,01,03_02.png	34831	3544	9.82816	63.7
2023_07_21_05,09,05_04.png	15950	3842	4.15148	37.45
2023_08_08_03,14,02_06.png	23817	4260	5.59085	47.7
2023_07_31_03,14,05_05.png	18675	4078	4.57945	40.9
